# Supplementary material for: Unravel the Local Complexity of Biological Environments by MALDI Mass Spectrometry Imaging
Source: Int J Mol Sci. 2021 Nov 17;22(22):12393. doi: 10.3390/ijms222212393 (PMC8623934; doi:10.3390/ijms222212393)
Supplement: Supplementary file 1 [file ijms-22-12393-s001.zip]

Archive with 1 entries (1 files):
- ijms-1426430-supplementary.xlsx
