# Supplementary material for: Unravel the Local Complexity of Biological Environments by MALDI Mass Spectrometry Imaging
Source: Int J Mol Sci. 2021 Nov 17;22(22):12393. doi: 10.3390/ijms222212393 (PMC8623934; doi:10.3390/ijms222212393)
Supplement: Supplementary file 1 [file ijms-22-12393-s001.zip › ijms-1426430-supplementary.xlsx]

## Sheet: Plant
Specie	Tissue	Molecular class	Metabolite detected	m/z	Adduct	Matrix	Identification method	Reference
Vitis vinefera	Grapevine leaves	Stilbenoid	Trans-resveratrol	227	[M+H]+	DHB	LC-MS/MS	Becker et al., 2014
		Polyphenol	Pterostilbene	255	[M+H]+
		Stilbenoid	Trans-δ-Viniferins	454	[M+H]+
Medicago truncatula	Legume nodules	Phospholipids	Phosphatidylcholine (PC) 36:2	786.60073	[M+H]+	DHB	LC-MS/MS	Dokwal et al., 2021
		Phospholipids	Phosphatidylcholine (PC)34:2	782.56696	[M+H]+
Medicago truncatula	Root Nodules	Nucleobase	Tyrosine	182.0810	[M+H]+	DHB	On-tissue MS/MS and LC-MS/MS	Gemperline et al., 2014 & Gemperline et al., 2015
		Sugar	Methyl-alpha-galactopyranoside	195.0862	[M+H]+
		Acid	Ethyl-aminocyclopentane carboxylic acid	196.0731	[M+K]+
		Azetidines	Proclavaminic acid	203.1024	[M+H]+
		Sugar	Methyl-alpha-galactopyranoside	217.0678	[M+Na]+
		Azetidines	Proclavaminic acid	225.0840	[M+Na]+
		Azetidines	Proclavaminic acid	241.0577	[M+K]+
		Acid	Dihydroxybenzoic acid succinimido ester	252.0500	[M+H]+
		Diol	5-Amino-2-(aminomethyl)-6-butoxyoxane-3,4-diol	257.1462	[M+Na]+
		Phosphane	9H-fluoren-9-yl-di(propan-2-yl) phosphane	283.1618	[M+H]+
		Amide	N-(4-guanidinobutyl)-3-methyldecanamide	299.2802	[M+H]+
		Amino acid	SAM (S-adenosyl-L-methionine)	399.1441	[M+H]+
		Acid	2-Hydroxy-5-[[2-phenyl-2-[4-(phenylcarbamoylamino) phenyl]sulfanylacetyl]amino]benzoic acid	514.1423	[M+H]+
		-	2-[Hydroxy-[(2R)-3-hydroxy-2-[(9E,12E)-octadeca-9,12- Dienoyl]oxypropoxy]phosphoryl]oxyethyl-trimethylazanium	520.3395	[M]+
		Derivative of PC	Oleoyl lysophosphatidylcholine	522.3552	[M+H]+
		Acid	18-[(4Z)-4-[(2-hydroxy-5-nitrophenyl)hydrazinylidene]-3- oxocyclohexa-1, 5-dien-1-yl]octadecanoic acid	541.3125	[M]+
		Glycerol derivative	1,3-Dilinolenin	613.4814	[M+H]+
Medicago truncatula	Root at different development stages	Peptide	GTP-binding elongation factor Tu family protein (C.TVIDAPGHR.D)	965.51694	[M+H]+	DHB and CHCA	LC-MS/MS	Gemperline et al., 2016
		Peptide	NADPH-protochlorophyllide Oxidoreductase (A.ETAATATPAVTK.S)	1160.61634	[M+H]+
		Peptide	tonoplast intrinsic protein (G.TPQEATHPDTLK.A)	1337.67014	[M+H]+
		Peptide	Ferritin (T.GVIFEPFEEVK.K)	1293.67314	[M+H]+
Medicago truncatula	Nodule and Root	Amino acid	Asparagine	133.0606	[M+H]+	DHB and CHCA	LC-MS/MS	Keller et al., 2018
	Root	Nucleobase	Adenosine	268.1034	[M+H]+
	Nodule	Vitamin B3	Nicotiamide	304.1493	[M+H]+
	Nodule	Amino acid	Arginine	175.1186	[M+H]+
	Nodule and Root	Disaccharide	Disaccharide	365.1045	[M+Na]+
	Root	Triterpenoid	Soyasaponin I	965.5076	[M+Na]+
Citrus limonia	Leaves, Stems	Flavonoid	Hesperidin	633	[M+Na]+	1:1 DHB and CHCA	On-tissue MS/MS	Soares et al., 2015
		Tetrahydroxyflavone	Rutin	633	[M+Na]+
Viola odorata L.	Leaf, Petiole, root	Cyclotides	Kalata S	2878.25	[M+H]+	DHB	LC-MS/MS	Slazak et al., 2018
		Cyclotides	Cycloviolacin O2	3140.69	[M+H]+
		Cyclotides	Cycloviolacin O3	3153.39	[M+H]+
		Cyclotides	Cycloviolacin O14	3178.34	[M+H]+
		Cyclotides	Cycloviolacin O19	3227.42	[M+H]+
Linum usitatissimum	Flax capsule	Phenolics	Secoisolariciresinol diglucosid (SDG)	725.2452	[M+K]+	DHB	On-tissue MS/MS	Dalisay et al., 2015
		Phenolics	6a-HMG-SDG	869.2892	[M+K]+
		Cyanogenic Glucosides	Linamarin	286.0681	[M+K]+
		Cyanogenic Glucosides	Lotaustralin	300.0846	[M+K]+
		Cyanogenic Glucosides	Linustatin	448.1218	[M+K]+
		Cyanogenic Glucosides	Neolinustatin	462.1365	[M+K]+
Solanum tuberosum	Tubers	Glycoalkaloids	Dehydrochaconine	850.49	[M+H]+	DHB	On-tissue MS/MS	Deng et al., 2021
		Glycoalkaloids	α-chaconine	852.50	[M+H]+
		Glycoalkaloids	Dehydrosolanine	866.49	[M+H]+
		Glycoalkaloids	α-solanine	868.50	[M+H]+
Camelina sativa	Seed	Lipid	PC-34:3 (PLn)	756.555	[M+H]+	DHB	Accurate mass (Orbitrap)	Horn et al., 2013
		Lipid	PC-34:2 (PL)	758.571	[M+H]+
		Lipid	PC-34:1 (PO)	760.587	[M+H]+
		Lipid	PC-36:6 (LnLn)	778.540	[M+H]+
		Lipid	PC-36:5 (LnL)	780.555	[M+H]+
		Lipid	PC-36:4 (LL)	782.571	[M+H]+
		Lipid	PC-36:3 (LO)	784.587	[M+H]+
		Lipid	PC-36:2 (OO)	786.603	[M+H]+
		Lipid	PC-38:4 (GLn)	810.603	[M+H]+
		Lipid	TAG-56:7 (LnLnG)	927.744	[M+Na]+
		Lipid	TAG-56:6 (LnLG)	929.760	[M+Na]+
		Lipid	TAG-56:5 (LLG)	931.776	[M+Na]+
		Lipid	TAG-56:4 (LOG)	933.792	[M+Na]+
		Lipid	TAG-56:3 (OOG)	935.808	[M+Na]+
		Lipid	TAG-54:8 (LnLnL)	897.698	[M+Na]+
		Lipid	TAG-54:7 (LLLn)	899.713	[M+Na]+
		Lipid	TAG-54:6 (LLL)	901.729	[M+Na]+
		Lipid	TAG-54:5 (LLO)	903.745	[M+Na]+
		Lipid	TAG-52:4 (PLL)	877.726	[M+Na]+
		Lipid	PC-32:0 (PP)	734.572	[M+H]+
		Lipid	TAG-48:0 (PPP)	829.720	[M+Na]+
		Lipid	TAG-50:3 (PLnP)	851.712	[M+Na]+
		Lipid	TAG-50:2 (PLP)	853.728	[M+Na]+
		Lipid	TAG-50:1 (POP)	855.743	[M+Na]+
		Lipid	TAG-52:3 (PLO)	879.745	[M+Na]+
		Lipid	TAG-52:2 (POO)	881.760	[M+Na]+
		Lipid	TAG-54:4 (LLS)	905.760	[M+Na]+
		Lipid	TAG-52:4 (PLnO)	877.726	[M+Na]+
		Lipid	TAG-54:3 (OOO)	907.776	[M+Na]+
		Lipid	PC-38:3	812.619	[M+H]+
Glycine max (L.) Merr.) cv. SD01-76R	Leaf	Organic compound	Choline	104.107	[M]+	DHB	On tissue MS/MS	Klein et al., 2015
		-	Phosphocholine	184.073	[M]+
		Flavonoid	Kaempferol	287.055	[M+H]+
		Sugar	Hexose	219.027	[M+K]+
		Sugar	Dihexose	381.079	[M+K]+
		Sugar	Trihexose	543.131	[M+K]+
		Sugar	Tetra-hexose	705.184	[M+K]+
		Organic acid	Pipecolic acid	130.086	[M+H]+
		Nucleobase	Adenine	136.062	[M+H]+
		Nucleobase	Guanine	152.057	[M+H]+
		Nucleobase	Cytosine	112.051	[M+H]+
		Amino acid	Glutamine	147.076	[M+H]+
		Amino acid	Arginine	175.119	[M+H]+
		-	Kaempferol−rhamnoside−glucoside	593.150	[M-H]-	DAN
		Organic acid	Pipecolic acid	128.071	[M-H]-
		Hormone	Salicylic acid	137.024	[M-H]-
		Flavonoid	Formononetin	267.066	[M-H]-
		Flavonoid	Dihydroxyflavone	253.050	[M-H]-
Oryza sativa		-	phosphocholine	184.074	[M]+	Fe3O4 nanoparticles
		Sugar	disaccharide	381.079	[M+K]+
		-	chlorophyll-a fragment	614.238	[M+H]+
		Lipid	Monogalactosyldiacylglycerol	813.492	[M+K]+
		Diterpenoid	momilactone-A	353.152	[M+K]+
		Diterpenoid	momilactone-B	369.147	[M+K]+
		Diterpenoid	phytocassane-A, D, or E	355.167	[M+K]+
		Diterpenoid	phytocassane-B	373.178	[M+K]+
		Diterpenoid	phytocassane-C	357.183	[M+K]+
Raphanus sativus	Leaf and bulb	-	Choline	104.1	Positive ion mode	CHCA	On tissue MS/MS	Seaman et al., 2014
		-	15N-labeled choline	105.1	Positive ion mode
		Anthocyanidin	Pelargonadin	271	Positive ion mode
		-	Phosphocholine	184	Positive ion mode
		-	15N-labeled phosphocholine	185	Positive ion mode
Pisum sativum cv. Alcan	Pod	Phytoalexin	Pisatin	297.0753	[M-H2O+H]+	DHB	Accurate mass and ion mobility (Synapt G2)	Seneviratne et al., 2015
		-	Pinoresinol monoglucoside	559.1590	[M+K]+
Oryza sativa L. cv. Nipponbare	Root	Hormone	ABA	265.1	[M+H]+	Fe-nanoparticles	On tissue MS/MS	Shiono and Taira, 2020
		Hormone	IAA	176.2	[M+H]+
		Hormone	Br	478.9	[M+H]+
		Hormone	tZ	220.0	[M+H]+
		Hormone	iP	204.0	[M+H]+
		Hormone	JA	210.9	[M+H]+
		Hormone	SA	139.0	[M+H]+
		Hormone	ACC	101.9	[M+H]+
		Hormone	D6-ABA	271.1	[M+H]+
Zea mays genotypes B73, Mo17	Root	Amino acid	Ala	288.063	[M+CA+K]+	Gold	On tissue MS/MS and GC-MS	Duenas et al., 2019
		Amino acid	Val	316.094	[M+CA+K]+
		Amino acid	Ile/Leu	330.109	[M+CA+K]+
		Amino acid	Asn	331.069	[M+CA+K]+
		Amino acid	Gln	345.084	[M+CA+K]+
		Amino acid	His	354.084	[M+CA+K]+
		Amino acid	Phe	364.094	[M+CA+K]+
		Amino acid	Tyr	380.089	[M+CA+K]+
		Amino acid	GABA	302.078	[M+CA+K]+
		Amino acid	Gly	274.047	[M+CA+K]+
		Amino acid	Ser	304.058	[M+CA+K]+
		Amino acid	Thr	318.073	[M+CA+K]+
Zea mays genotypes B73	Leaf	Aldehyde	Propanal	172.144	[M+GT]+	DHB
		Organic compound	Glycolaldehyde	174.124	[M+GT]+
		Organic acid	Pyruvic acid	158.128	[M+GT]+
		Sugar	Hexose	294.166	[M+GT]+
		Long-chain fatty aldehyde	Dotriacontanal	578.598	[M+GT]+
	Root	Dialkyl ketone	Hexanone	214.191	[M+GT]+
		Medium-chain aldehyde	Nonenal	254.223	[M+GT]+
		Sugar	Hexose	294.166	[M+GT]+
	Root	Beta amino acid	Aminobutenoic acid	300.063	[M+CA+K]+	Gold
		Gamma amino acid	GABA	302.078	[M+CA+K]+
		Ethanolamine derivative	Phospho-ethanolamine	340.033	[M+CA+K]+
		-	Aminopropanol phosphate	354.051	[M+CA+K]+
		-	Amidino-scyllo-inosamine	420.117	[M+CA+K]+
		-	Aminodeoxy chorismate	424.080	[M+CA+K]+
		Vitamin	Thiamin	464.127	[M+CA+K]+
		Hypermodified nucleobase	Queuine	477.140	[M+CA+K]+
	Leaf	Dicarboxylic acid	Maleylpyruvate	315.038	[M+2-PA+K]+	Gold
		N-acyl-L-amino acid	Acetyl glutamate	317.079	[M+2-PA+K]+
		Tricarboxylic acid	oxalosuccinate	319.033	[M+2-PA+K]+
		Organic compounds	DHICA	321.052	[M+2-PA+K]+
		-	SHCHC	369.085	[M+2-PA+K]+
		-	Hydroxy oxindole acetate glucoside	498.127	[M+2-PA+K]+
		-	Acetylneuraminate phosphate	517.087	[M+2-PA+K]+
Lycopersicon esculentum	Fruit, seed, stalk, flower	Alkaloid	Tomatidenol	414	[M+H]+	DHB	LC-MS/MS	Bednarz et al., 2019
		Alkaloid	Tomatidine	416	[M+H]+
		Alkaloid	delta-tomatine	578	[M+H]+
		Alkaloid	beta-tomatine	902	[M+H]+
		Alkaloid	dehydro-tomatine	1032	[M+H]+
		Alkaloid	alpha-tomatine	1034	[M+H]+
		Alkaloid	Lycoperoside H	1050	[M+H]+
		Alkaloid	Lycoperoside A-C	1092	[M+H]+
Solanum nigrum	Green vs ripe fruit	Alkaloid	Solasodine	414	[M+H]+
		Alkaloid	gamma-solasonine	575	[M+H]+
		Alkaloid	beta-solanine, beta2-solanine	722	[M+H]+
		Alkaloid	beta1-solasonine	738	[M+H]+
		Alkaloid	alpha-chaconine	853	[M+H]+
		Alkaloid	alpha-solamargine/ alpha-solanine	868	[M+H]+
		Alkaloid	alpha-solasonine	884	[M+H]+
Solanum dulcamara	Green vs ripe fruit	Alkaloid	Tomatidenol	414	[M+H]+
		Alkaloid	Soladulcidine	416	[M+H]+
		Alkaloid	gamma-solamarine	722	[M+H]+
		Alkaloid	beta-solamarine	868	[M+H]+
		Alkaloid	alpha-solamarine	884	[M+H]+
		Alkaloid	Soladulcidine-Tetraoside	1034	[M+H]+
Oryza sativa L. (Khao Dawk Mali 105 and Riceberry	Germinating seed	Amino acid	GABA	104.07	[M+H]+	DHB	GC-MS	Kamjijam et al., 2021
		Amino acid	Glutamic acid	148.05	[M+H]+
		Amino acid	Alanine	90.05	[M+H]+
		Amino acid	Arginine	175.11	[M+H]+
		Amino acid	Asparagine	133.05	[M+H]+
		Amino acid	Aspartic acid	134.04	[M+H]+
		Amino acid	Cysteine	122.02	[M+H]+
		Amino acid	Glycine	76.03	[M+H]+
		Amino acid	Histidine	156.07	[M+H]+
		Amino acid	Isoleucine	132.09	[M+H]+
		Amino acid	Leucine	132.09	[M+H]+
		Amino acid	Lysine	147.11	[M+H]+
		Amino acid	Methionine	150.05	[M+H]+
		Amino acid	Phenylalanine	166.08	[M+H]+
		Amino acid	Proline	116.06	[M+H]+
		Amino acid	Serine	106.06	[M+H]+
		Amino acid	Threonine	120.06	[M+H]+
		Amino acid	Tryptophan	205.09	[M+H]+
		Amino acid	Tyrosine	182.07	[M+H]+
		Amino acid	Valine	118.08	[M+H]+
Oryza sativa L.	Seed	Phospholipid	LPC(16:0)	518.3222	[M+Na]+	DHB	On-tissue MS/MS	Zhang et al:, 2021
		Phospholipid	LPC(18:2)	520.3377	[M+H]+
		Phospholipid	LPC(18:1)	522.3489	[M+H]+
		Phospholipid	LPC(18:0)	524.3715	[M+H]+
		Phospholipid	PC(16:0_16:1)	770.5126	[M+K]+
		Phospholipid	PC(16:0_16:0)	772.5334	[M+K]+
		Phospholipid	PC(16:0_18:2)	796.5298	[M+K]+
		Phospholipid	PC(16:0_18:1)	798.5394	[M+K]+
		Phospholipid	PC(18:1_18:3)	820.5253	[M+K]+
		Phospholipid	PC(18:1_18:2)	822.5386	[M+K]+
		Phospholipid	PC(18:0_18:2)	824.5608	[M+K]+
		Phospholipid	PC(18:0_18:1)	826.5761	[M+K]+
	DHB = 2,5-duhydroxybenzoic acid
	CHCA = alpha-Cyano-4-hydroxycinnamic acid
	DAN = 1,5-Diaminonaphthalene

## Sheet: Insect Nematode Worm
Specie	Tissue	Molecular Class	Metabolite detected	Mass (m/z)	Adduct	Matrix	Identification Method	Reference
Cataglyphis nodus	Brain	Peptide	Allatotropin	1428.75	[M+H]+	DHB/ CHCA	On-tissue MS/MS and LC-MS/MS	Habenstein et al., 2021
		Peptide	Allatostatin-A1	935.53	[M+H]+
		Peptide	Allatostatin-A2	923.51	[M+H]+
		Peptide	Allatostatin-A3	1038.58	[M+H]+
		Peptide	Allatostatin-A-PP-2	979.44	[M+H]+
		Peptide	Inotocin	973.49	[M+H]+
		Peptide	Calcitonin-like diuretic hormone-31	2986.53	[M+H]+
		Peptide	Calcitonin-like diuretic hormone-31-PP30-40	1307.57	[M+H]+
		Peptide	CAPAa/Periviscerokinin-1	1071.63	[M+H]+
		Peptide	CAPAa/Periviscerokinin-2	1068.63	[M+H]+
		Peptide	CAPAa/Periviscerokinin-PP-2	1208.58	[M+H]+
		Peptide	CAPAb/Periviscerokinin-1	1071.63	[M+H]+
		Peptide	CAPAb/Periviscerokinin-2	1068.63	[M+H]+
		Peptide	CAPAb/Periviscerokinin-2-PP-2	1208.58	[M+H]+
		Peptide	Corazonin	1369.65	[M+H]+
		Peptide	Extended FMRFamide-1	1144.56	[M+H]+
		Peptide	Extended FMRFamide-3	1245.71	[M+H]+
		Peptide	Extended FMRFamide-PP-1	2715.39	[M+H]+
		Peptide	Fliktin-2	1755.86	[M+H]+
		Peptide	Fliktin-3	947.57	[M+H]+
		Peptide	Fliktin-4	1569.86	[M+H]+
		Peptide	Fliktin-4 1-9	1027.59	[M+H]+
		Peptide	IDL	1435.73	[M+H]+
		Peptide	ITG	1005.55	[M+H]+
		Peptide	Myosuppressin (pQ)	1257.66	[M+H]+
		Peptide	Myosuppressin (Q)	1274.66	[M+H]+
		Peptide	Neuropeptide-like precursor-1-1	1386.79	[M+H]+
		Peptide	Neuropeptide-like precursor-1-2	1398.75	[M+H]+
		Peptide	Neuropeptide-like precursor-1-3	1473.77	[M+H]+
		Peptide	Neuropeptide-like precursor-1-4	1604.82	[M+H]+
		Peptide	Neuropeptide-like precursor-1-5	1375.73	[M+H]+
		Peptide	Neuropeptide-like precursor-1-6	2176.04	[M+H]+
		Peptide	Neuropeptide-like precursor-1-7	1569.84	[M+H]+
		Peptide	Neuropeptide-like precursor-1-8	1836.06	[M+H]+
		Peptide	NVP-3	1398.76	[M+H]+
		Peptide	NVP-4	1269.63	[M+H]+
		Peptide	Orcokinin-2	1423.68	[M+H]+
		Peptide	Orcokinin-5	1612.74	[M+H]+
		Peptide	Orcokinin-6	1105.57	[M+H]+
		Peptide	Short neuropeptide F	1345.78	[M+H]+
		Peptide	Short neuropeptide F 4-11	974.59	[M+H]+
		Peptide	Short neuropeptide F-PP-2	2423.18	[M+H]+
		Peptide	Tachykinin-related peptide-1 (6x)	993.48	[M+H]+
		Peptide	Tachykinin-related peptide-2	1039.52	[M+H]+
		Peptide	Tachykinin-related peptide-3	1217.59	[M+H]+
		Peptide	Tachykinin-related peptide-PP-3	1970.84	[M+H]+
Periplaneta americana	Retrocerebral complex	Peptide	Adipokinetic hormone 1	973.5	[M+H]+	CHCA	LC-MS/MS	Ly et al., 2019
		Peptide	Adipokinetic hormone 2	988.5	[M+H]+
		Peptide	Allatostatin A-3	901.4	[M+H]+
		Peptide	Allatostatin A-4	1284.6	[M+H]+
		Peptide	Allatostatin A-5	987.5	[M+H]+
		Peptide	Allatostatin A-6	909.5	[M+H]+
		Peptide	Allatostatin A-7	1411.7	[M+H]+
		Peptide	Allatostatin A-8	917.4	[M+H]+
		Peptide	Allatostatin A-9	1081.6	[M+H]+
		Peptide	Allatostatin A-10	1722.9	[M+H]+
		Peptide	Allatostatin A-11	1231.6	[M+H]+
		Peptide	Allatostatin A-13	865.5	[M+H]+
		Peptide	Myoinhibitory peptide-1	1045.5	[M+H]+
		Peptide	Myoinhibitory peptide-2	1389.7	[M+H]+
		Peptide	Allatotropin	1366.8	[M+H]+
		Peptide	CCAP	956.5	[M+H]+
		Peptide	Corazonin	1369.6	[M+H]+
		Peptide	Extended FMRFamid-4	1281.6	[M+H]+
		Peptide	Extended FMRFamid-5	1166.6	[M+H]+
		Peptide	Extended FMRFamid-6	1180.6	[M+H]+
		Peptide	Extended FMRFamid-7	1168.6	[M+H]+
		Peptide	Extended FMRFamid-8	1096.6	[M+H]+
		Peptide	Extended FMRFamid-9	1110.6	[M+H]+
		Peptide	Extended FMRFamid-10	1082.6	[M+H]+
		Peptide	Extended FMRFamid-11	1134.6	[M+H]+
		Peptide	Extended FMRFamid-12	1009.6	[M+H]+
		Peptide	Extended FMRFamid-13	939.5	[M+H]+
		Peptide	Extended FMRFamid-15	1168.6	[M+H]+
		Peptide	Extended FMRFamid-16	1159.7	[M+H]+
		Peptide	Extended FMRFamid-18	1192.6	[M+H]+
		Peptide	Extended FMRFamid-21	1033.6	[M+H]+
		Peptide	Extended FMRFamid-22	2252.0	[M+H]+
		Peptide	Extended FMRFamid-23	1532.8	[M+H]+
		Peptide	Extended FMRFamid-24	1812.5	[M+H]+
		Peptide	Kinin-1	949.5	[M+H]+
		Peptide	Myosuppressin (pQ)	1257.6	[M+H]+
		Peptide	Myosuppressin (Q)	1274.6	[M+H]+
		Peptide	Neuropeptide-like precursor 1	1521.6	[M+H]+
		Peptide	Neuropeptide-like precursor 2	2428.2	[M+H]+
		Peptide	Neuropeptide-like precursor 3	1827.9	[M+H]+
		Peptide	Neuropeptide-like precursor 4	1585.9	[M+H]+
		Peptide	Neuropeptide-like precursor 5	2125.1	[M+H]+
		Peptide	Neuropeptide-like precursor 6	1402.7	[M+H]+
		Peptide	Neuropeptide-like precursor 7	1764.9	[M+H]+
		Peptide	Neuropeptide-like precursor 8	1432.8	[M+H]+
Schistosoma mansoni	Whole organism	Lipid	PC(36:1)	810.5982	[M+Na]+	DHB/ CHCA	Accurate mass (Orbitrap)	Kompauer et al., 2017
		Lipid	PC(34:1)	782.5666	[M+Na]+
Fly (Family Drosophilidae)	Whole organism	Lipid	TG(54:2)	909.7864	[M+Na]+
		Lipid	Cer(d40:1)	638.6082	[M+H]+
		Protein	TyrCysGluCys	445.1205	[M+H]+
Periplaneta americana	Retrocerebral complex	Peptide	Proctolin	649.3668	[M+H]+	DHB	Accurate mass (Orbitrap)	Paine et al., 2018
		Peptide	Pea-AST-13	865.4685	[M+H]+
		Peptide	Pea-PK-2	883.5157	[M+H]+
		Peptide	Pea-K-1	949.4642	[M+H]+
		Peptide	Pea-CAH-1	973.4526	[M+H]+
		Peptide	Pea-CAH-2	988.4890	[M+H]+
		Peptide	Pea-PK-3	996.6443	[M+H]+
		Peptide	Pea-PK-1	1010.5899	[M+H]+
		Peptide	Pea-LMS	1257.6379	[M+H]+
		Peptide	Corazonin	1369.6294	[M+H]+
		Peptide	Pea-PK-4	1447.7478	[M+H]+
		Peptide	Pea-PK-6	1590.7719	[M+H]+
		Peptide	Proctolin	649.3668	[M+H]+
		Peptide	Pea-LSK-2	1237.5057	[M+H-SO3]+
		Peptide	Pea-SK	1443.6122	[M+H-SO3]+
Apis mellifera	Brain	Protein	Allatostatin AmAST-1	995.0	[M+H]+	CHCA	On-tissue MS/MS	Pratavieira et al., 2014
		Protein	Allatostatin AmAST-3	1023.5	[M+H]+
		Protein	Allatostatin AmAST-5	869.5	[M+H]+
		Protein	Tachykinin AmTRP-5		[M+H]+
		Protein	Tachykinin AmTRP-6	1061.5	[M+H]+
		Protein	Tachykinin AmTRP-9	1143.6	[M+H]+
		Protein	Neuropeptide-like precursor-1.8	1716.8	[M+H]+
		Protein	MVPV peptide	1440.2	[M+H]+
		Protein	Apidaecin-2	2108.4	[M+H]+
		Protein	Orkokinin-1	1788.0	[M+H]+
		Protein	Perivisc peptide	1395.8	[M+H]+
Anopheles stephensi	Whole organism	Lipid	Phosphatidylcholine PC(34:1)	760.58463	[M+H]+	DHB	On-tissue MS/MS	Khalil et al., 2015
		Lipid	Phosphatidylcholine PC(36:4)	804.55152	[M+Na]+
		Lipid	Phosphatidylcholine PC(34:2)	758.56972	[M+H]+
		Lipid	Phosphatidylcholine PC(36:2)	808.58190	[M+Na]+
		Lipid	Phosphatidylcholine PC(32:2)	752.52037	[M+Na]+
		Lipid	Phosphatidylcholine PC(32:1)	754.53623	[M+Na]+
		Lipid	Phosphatidylcholine PC(34:3)	756.55352	[M+H]+
		Lipid	Sphingomyelins SM(34:1)	725.55597	[M+Na]+
		Lipid	Lysophosphatidylcholine LPC(18:1)	560.31101	[M+K]+
		Lipid	Lysophosphatidylcholine LPC(18:3)	518.32451	[M+H]+
		Lipid	Lysophosphatidylcholine LPC(18:0))	546.35268	[M+Na]+
		Lipid	Lysophosphatidylethanolamine LPE(18:1)	502.29023	[M+Na]+
Drosophila melanogaster	Malpighian tubules and whole organism	Lipid	LPI(16:1)	569.29	[M-H]-	DAN	On-tissue MS/MS	Yang et al., 2019
		Lipid	LPI(18:2)	595.30	[M-H]-
		Lipid	LPI(20:4)	619.30	[M-H]-
		Lipid	PA (34:2)	671.54	[M-H]-
		Lipid	PA (34:1)	673.50	[M-H]-
		Lipid	PE(32:1)	688.50	[M-H]-
		Lipid	PA(36:1)	701.50	[M-H]-
		Lipid	PE(34:2)	714.50	[M-H]-
		Lipid	PE(34:1)	716.50	[M-H]-
		Lipid	PE(34:0)	718.55	[M-H]-
		Lipid	PG(32:0)	721.52	[M-H]-
		Lipid	PE(P-36:1)	728.58	[M-H]-
		Lipid	PE(36:0)	730.59	[M-H]-
		Lipid	PE(36:4)	738.50	[M-H]-
		Lipid	PE(36:3)	740.50	[M-H]-
		Lipid	PE(36:2)	742.51	[M-H]-
		Lipid	PE(36:1)	744.60	[M-H]-
		Lipid	PI(32:2)	807.55	[M-H]-
		Lipid	PI(32:0)	809.51	[M-H]-
		Lipid	PI(34:3)	831.53	[M-H]-
		Lipid	PI(34:2)	833.50	[M-H]-
		Lipid	PI(34:1)	835.55	[M-H]-
		Lipid	PI(34:0)	837.54	[M-H]-
		Lipid	PI(36:6)	853.50	[M-H]-
		Lipid	PI(36:5)	855.53	[M-H]-
		Lipid	PI(36:4)	857.53	[M-H]-
		Lipid	PI(36:3)	859.55	[M-H]-
		Lipid	PI(36:2)	861.57	[M-H]-
		Lipid	PI(36:1)	863.58	[M-H]-
		Lipid	PI(36:0)	865.56	[M-H]-
		Lipid	PI(38:1)	891.59	[M-H]-
		Lipid	LPC(16:1)	494.34	[M+H]+	DHB
		Lipid	LPC(16:0)	496.34	[M+H]+
		Lipid	LPC(18:2)	520.34	[M+H]+
		Lipid	LPC(18:1)	522.34	[M+H]+
		Lipid	PC(28:2)	674.49	[M+H]+
		Lipid	PC(30:1)	704.53	[M+H]+
		Lipid	PC(30:1)	706.51	[M+H]+
		Lipid	PC(32:3)	728.53	[M+H]+
		Lipid	PC(32:2)	730.52	[M+H]+
		Lipid	PC(32:1)	732.54	[M+H]+
		Lipid	PC(32:2)	752.50	[M+Na]+
		Lipid	PC(34:1)	754.52	[M+Na]+
		Lipid	PC(34:3)	756.54	[M+H]+
		Lipid	PC(34:2)	758.56	[M+H]+
		Lipid	PC(34:1)	760.59	[M+H]+
		Lipid	PC(34:0)	762.62	[M+H]+
		Lipid	PC(O-36:4)/PC(P-36:3)	766.59	[M+H]+
		Lipid	PE(38:1)	774.62	[M+H]+
		Lipid	PC(34:4)	776.60	[M+Na]+
		Lipid	PC(34:3)	778.53	[M+Na]+
		Lipid	PC(34:2)	780.57	[M+Na]+
		Lipid	PC(36:4)	782.59	[M+H]+
		Lipid	PC(36:3)	784.60	[M+H]+
		Lipid	PC(36:2)	786.63	[M+H]+
		Lipid	PC(36:1)	788.64	[M+H]+
		Lipid	PC(34:4)	792.50	[M+K]+
		Lipid	PC(34:3)	794.53	[M+K]+
		Lipid	PC(34:2)	796.53	[M+K]+
		Lipid	PC(38:2)	814.62	[M+H]+
		Lipid	PC(38:0)	818.64	[M+H]+
		Lipid	PC(38:1)	820.55	[M+H]+
		Lipid	PC(36:3)	822.55	[M+K]+
		Lipid	PC(36:2)	824.53	[M+K]+
		Lipid	PC(36:1)	826.59	[M+K]+
		Lipid	PC(48:0)	980.82	[M+Na]+
Drodophila melanogaster	Posterior region	Organic compound	Citbismine D	745.23722	[M+Na]+	DHB	On-tissue MS/MS	Khalil et al., 2017
	Whole organism	Lipid	Glycerolipids, monoglyceride MG(20:4)	401.26623	[M+Na]+
		Lipid	Glycerolipids, monoglyceride MG(20:4)	403.28188	[M+Na]+
		Lipid	Glycerolipids, diglyceride DG(32:2)	587.46460	[M+Na]+
		Lipid	Glycerolipids, diglyceride DG(36:2)	643.52720	[M+Na]+
		Lipid	Glycerolipids, diglyceride DG(36:3)	641.51155	[M+Na]+
		Lipid	Glycerolipids, triglycerides TG(46:1)	799.67861	[M+Na]+
		Lipid	Glycerolipids, triglyceride TG(48:2)	825.69426	[M+Na]+
		Lipid	Glycerolipids, triglyceride TG(50:2)	853.72556	[M+Na]+
		Lipid	Ether phosphatidylcholines PC(O-36:2)/PC(P-36:1)	772.62147	[M+H]+
		Lipid	arachidyl carnitine	456.40474	[M+H]+
		Lipid	LPC(18:1)	522.35542	[M+H]+
		Lipid	Ether lipid phosphatidylcholine PC(O-20:1)/PC(P-20:0)	548.37163	[M-H]-	pNA
		Lipid	Phosphatidylinositol PI(34:2)	833.51804	[M-H]-
		Lipid	Lysophosphatidylinositol LPE(28:4)	619.28817	[M-H]-
		Lipid	Fatty acid FA(C18:3)	277.21697	[M-H]-
		Lipid	Fatty acid FA(C18:2)	279.23170	[M-H]-
		Lipid	Fatty acid FA(C18:1)	281.24711	[M-H]-
		Lipid	Phosphotidylethanolamine PE(36:2)	744.55327	[M+H]+
				742.53859	[M-H]-
		Lipid	Pheromones C23:1(OH) (C23H46O)	377.3201	[M+K]+	DHB
		Lipid	Pheromones C23:1(3OH) (C23H46O3)	409.3100	[M+K]+
		Lipid	Male-specific sex. pheromone CH503	503.38638	[M+K]+
		Lipid	PC(O-36:2)/PC(P-36:1)	810.57799	[M+K]+
		Lipid	PC(32:0)	772.52511	[M+K]+
		Lipid	PE(O-36:2)/PE(P-36:1)	766.51475	[M+K]+
		Protein	Drostatin-1	953.52118	[M+H]+
		Protein	TK-1	1065.54895	[M+H]+
		Polyamine	Spermine	203.22285	[M+H]+
		Lipid	Clavepictine B	306.27865	[M+H]+
		Nucleobase	Guanine	152.05660	[M+H]+
		Ketone	Kynurenine	209.09188	[M+H]+
		Lipid	Tetradecadienyl histidine	364.25982	[M+H]+
		Nucleotide	Guanosine monophosphate	284.09865	[M+H]+
Athalia rosae	Whole organism	Glucosinolate	Sinalbin	424.1	[M-H]-	CHCA	On-tissue MS/MS	Abdalsamee et al., 2014
Eisenia fetida	Whole organism	Amino acid	Alanine	112.036	[M+Na]+	2-MBT	On-tissue MS/MS and LC-MS/MS	Zhang et al., 2020
		Amino acid	Phenylananine	166.086	[M+H]+
		Amino acid	Glutamate	170.043	[M+Na]+
		Amino acid	Proline	154.027	[M+K]+
		Amino acid	Histidine	194.034	[M+K]+
		Amino acid	Arginine	175.120	[M+H]+
		Sugar	Maltose	365.106	[M+Na]+
		Sugar	Glucose	181.071	[M+H]+
		Organic acid	Malate	157.011	[M+Na]+
		Organic acid	Succinate	119.034	[M+H]+
		Sugar	Myo-inositol	203.054	[M+Na]+
		Polyamine	Spermidine	184.122	[M+K]+
DHB = 2,5-duhydroxybenzoic acid
CHCA = alpha-Cyano-4-hydroxycinnamic acid
2-MBT = 2-mercaptobenzothiazole

## Sheet: Bacteria
Specie	Tissue	Molecular Class	Metabolite detected	Mass (m/z)	Adduct	Matrix	Identification Method	Reference
Streptomyces sp. - Escovopsis sp.	Extracellular space	Siderophore	Desferrioxamine B	561.36316	[M+H]+	1:1 DHB and CHCA	LC-MS/MS	Boya et al., 2019
		Siderophore	Ferrioxamie B	614.27777	[M+H]+
		Siderophore	Ferrioxamine E	654.27191	[M+H]+
		Peptide	SC0-2138/SLI-2138	1089.07568	[M+H+K]+
Pseudonocardia	Ant propleural plate	Amino acid	Ergothioneine	230.096	[M+H]+	DHB	LC-MS/MS	Gemperline et al., 2017
Burkholderia cenocepacia 869T2	Intercellular space	Siderophore	Pyochelin	325	[M+H]+	1:1 DHB and CHCA	LC-MS/MS	Ho et al., 2021
Bacillus amyloliquefaciens GA40	Inhibitory zone	Cyclo-lipopeptide	Iturin C11	1043.5488	[M+H]+	1:1 DHB and CHCA	Accurate mass (FT-ICR) and direct injection MS/MS	Moree et al., 2013
		Cyclo-lipopeptide	Iturin C12	1057.5752	[M+H]+
		Cyclo-lipopeptide	Iturin C13	1071.5907	[M+H]+
Banyan endophytic bacilli	Banyan roots	Cyclo-lipopeptide	Iturin C12	1014.6	[M+H]+	CHCA	Putative mass assignment (TOF)	Pathak et al., 2013
		Cyclo-lipopeptide	Iturin C13	1028.9	[M+H]+
		Cyclo-lipopeptide	Iturin C14	1043.6	[M+H]+
		Cyclo-lipopeptide	Iturin C15	1057.6	[M+H]+
		Cyclo-lipopeptide	Iturin C16	1071.7	[M+H]+
		Cyclo-lipopeptide	Iturin C17	1084.7	[M+H]+
		Cyclo-lipopeptide	Fengycin	1422.2	[M+H]+
		Cyclo-lipopeptide	Fengycin	1436.1	[M+H]+
		Cyclo-lipopeptide	Fengycin	1450.1	[M+H]+
		Cyclo-lipopeptide	Fengycin	1464.1	[M+H]+
		Cyclo-lipopeptide	Fengycin	1478.2	[M+H]+
		Cyclo-lipopeptide	Fengycin	1492.2	[M+H]+
		Cyclo-lipopeptide	Fengycin	1506.2	[M+H]+
		Cyclo-lipopeptide	Sufactin C11	976.6	[M+H]+
		Cyclo-lipopeptide	Sufactin C12	995.5	[M+H]+
		Cyclo-lipopeptide	Sufactin C13	1008.6	[M+H]+
		Cyclo-lipopeptide	Sufactin C14	1022.9	[M+H]+
		Cyclo-lipopeptide	Sufactin C15	1036.7	[M+H]+
		Cyclo-lipopeptide	Sufactin C20	1106.6	[M+H]+
Ralstonia solanacearum	aerial hyphae	Cyclo-lipopeptide	Ralsolamycin	1291	[M+H]+	1:1 DHB and CHCA	Direct injection MS/MS	Spraker et al., 2016
Bacillus amyloliquefaciens	Plant root	Cyclo-Lipopeptide	Surfactin-C14	1044.66	[M+Na]+	CHCA	Accurate mass (FT-ICR) and LC MS/MS	Debois et al., 2014
		Cyclo-Lipopeptide	Surfactin-C15	1058.67	[M+Na]+
		Cyclo-Lipopeptide	Surfactin-C14	1060.64	[M+K]+
		Cyclo-Lipopeptide	Surfactin-C15	1074.65	[M+K]+
Bradyrhizobium japonicum	Soybean root nodules cortex	Choline derivatives	PC 34:2	796.525	[M+K]+	Norharmane	Accurate mass (FT-ICR)	Velickovic et al., 2018
		Choline derivatives	PC 34:1	798.5411	[M+K]+
		Choline derivatives	PE 40:2	800.6162	[M+H]+
	Infection nodule zone	Methyl-donor	S-adenosyl methionine (SAM)	399.1445	[M+H]+
	Root nodules	Dihydroxybenzoic acid derivative	Vanillic acid	167.0350	[M+H]+
		Amino acid	Arginine	175.1190	[M+H]+
Pseudomonas aeruginosa - Aspergillus fumigatus	Interspace P. aeruginosa–A. fumigatus	Quinolone	HHQ	244.1683	[M+H]+	1:1 DHB and CHCA	Accurate mass (FT-ICR) and direct injection MS/MS	Moree et al., 2012
		Quinolone	PSQ, HQNO	260.1641	[M+H]+
		Quinolone	C9:db NHQ	270.1843	[M+H]+
		Quinolone	NHQ	272.2009	[M+H]+
		Quinolone	C9:db-PSQ, C9:db-NQNO	286.179	[M+H]+
		Quinolone	C9-PSQ, NQNO	288.1947	[M+H]+
		Quinolone	C11:db UHQ	298.2154	[M+H]+
		Quinolone	C11-PSQ, UQNO	314.2103	[M+H]+
		Phenazine	PCA (Phenazine-1-carboxamide)	224.0810	[M+H]+
		Phenazine	PYO 1-MP	211.0855	[M+H]+
		Phenazine	1-HP	197.9716	[M+H]+
		Phenazine	Phenazine-1-sulphate	277.0278	[M+H]+
		Phenazine	Phenazine Dimer	405.1340	[M+H]+
		Phenazine	Phenazine Dimer	433.1290	[M+H]+
DHB = 2,5-duhydroxybenzoic acid
CHCA = alpha-Cyano-4-hydroxycinnamic acid

## Sheet: Fungi
Specie	Tissue	Molecule Class	Metabolite detected	Mass (m/z)	Adduct	Matrix	Identification Method	Reference
Claviceps purpurea	Ergot bodies sclerotia	Alkaloids	ergocristine	610.30	[M+H]+	DHB	On-tissue MS/MS	Dopstadt et al., 2017
		Alkaloids	ergometrine	326.19	[M+H]+
Aspergillus fumigatus	Extracellular space	Siderophore	desferri-triacetylfusarinine C (dfTafC)	891	[M+K]+	1:1 DHB and CHCA	On-tissue MS/MS	Vergeiner et al., 2014
Phellinus noxius coc with Aspergillus strains	Nanosilicone structure	Polyketide	Sterigmatocystin	325	[M+H]+	Nanostructured Silicon	Accurate mass and MS/MS (Orbitrap)	Chen et al., 2018
		Peptide	L-Leu-L-Leu, L-Ile-L-Leu, L-Leu-L-Ile, and L-Ile-L-Ile	245	[M+H]+
		Dipeptide	cyclo(Phe-Ile) or cyclo(Phe-Leu)	261	[M+H]+
		Tripeptide	Fellutamide B	578	[M+Na]+
		Tripeptide	Fellutamide C	580	[M+Na]+
		Tripeptide	Fellutamide New	594	[M+Na]+
Phellinus noxius 2252	Intercellular space	Siderophore	Pyochelin-GA (glycolic acid)	383	[M+H]+	1:1 DHB and CHCA	LC-MS/MS	Ho et al., 2021
		Siderophore	DHEP (dehydroergosterol peroxide)	427	[M+H]+
Ascochyta rabiei	Extracellullar space	Octahydronaphthalenes	Solanapyrone A	303.16	[M+H]+	DHB	Accurate mass and MS/MS (FT-ICR)	Kim et al., 2017
Alternaria solani	Extract of chickpea stems	Isoflavone	Calycosin	285.10	[M+H]+
		Disaccharide	Pseudobaptigenin (glu-mal)	283.08	[M+H]+
		Disaccharide	Formononetin (glu-mal)	269.10	[M+H]+
		Disaccharide	Maackiain (glu-mal)	285.09	[M+H]+
		Disaccharide	Medicarpin (glu-mal)	271.11	[M+H]+
		Disaccharide	Biochanin A (glu-mal)	285.10	[M+H]+
		Isoflavone	Pseudobaptigenin	283.08	[M+H]+
		Isoflavone	Formononetin	269.10	[M+H]+
		Isoflavone	Maackiain	285.09	[M+H]+
		Isoflavonoid	Medicarpin	271.11	[M+H]+
		Isoflavone	Biochanin A	285.10	[M+H]+
Purpureocillium lilacinum	Extracellullar space	Lipopeptaibol	Leucinostatin Z	1232.857	[M+H]+	1:1 DHB and CHCA	LC-MS/MS	Liu et al., 2020
Penicillium polonicum - Fusarium oxysporum	Extracellular space	Alkaloids	Fructigenine A	444.04	[M+H]+	1:1 DHB and CHCA	LC-MS/MS	Bai et al., 2018
		Alkaloids	Fructigenine B	410.25	[M+H]+
DHB = 2,5-duhydroxybenzoic acid
CHCA = alpha-Cyano-4-hydroxycinnamic acid

## Sheet: Root exudates and rhizosphere
Specie	Tissue	Molecular Class	Metabolite detected	Mass (m/z)	Adduct	Matrix	Identification Method	Reference
Arabidopsis thaliana and Marchantia polymorpha	Root	Organic acid	Malate	275	[2((M-H2O)-H+Na)-H]-	CHCA	On tissue MS/MS and LC-MS/MS	Gomez-Zepada et al., 2021
		Organic acid	Citrate/isocitrate	391	[2((M-H2O)-H+Na)-H]-
Solanum lycopersicum	Root	Acylsugar	Acylsucrose S1:5	427.18	[M+H]+	DHB	LC-MS/MS	Korenblum et al., 2020
		Acylsugar	Acylsucrose S4:19	665.33	[M+H]+
		Steroidal glycoalkaloid	Hydroxytomatine	1050.54	[M+H]+
		Steroidal glycoalkaloid	Dehydrotomatine	1032.54	[M+H]+
Panicum virgatum L.	Root	Alkaloid	Coniceine	126.1277	[M+H]+	DHB	Accurate mass (FT-ICR)	Velickovic et al., 2020
		Aminobenzoate	Anthranilate	138.0550	[M+H]+
		Nuclebase	Guanine	152.0567	[M+H]+
		Amino acid derivative	Carnitine	162.1125	[M+H]+
		Indole alkaloid	Harman	183.0917	[M+H]+
			Me-hydroxyferulate	211.0601	[M+H]+
		S-nitrosothiol	Nitroso-glutathione	337.0812	[M+H]+
		Nuclebase	Cytosine	112.0506	[M+H]+
		Nuclebase	Adenine	136.0617	[M+H]+
		Organic compound	Urocanate	139.0503	[M+H]+
		-	OH-Me-pyridine-carboxylate	154.0498	[M+H]+
		Pyridinecarbaldehyde	pyridoxal	168.0654	[M+H]+
		Alditol	Hexitols	205.0683	[M+Na]+
		Hormone	Kinetin	216.0877	[M+H]+
		-	Dihydronicotinate	126.0550	[M+H]+
		Pyridinium ion	Me-nicotinamide	137.0709	[M+H]+
		Amino acid	Glutamine	147.0765	[M+H]+
		Amino acid	Aminoadipate	162.0760	[M+H]+
		Amino acid	Arginine	175.1187	[M+H]+
		Organic acid	Indolelactic acid	206.0809	[M+H]+
		Hydroxybenzoate	Geranyl-hydroxybenzoate	297.1461	[M+Na]+
DHB = 2,5-duhydroxybenzoic acid
CHCA = alpha-Cyano-4-hydroxycinnamic acid

## Sheet: Animal
Specie	Tissue	Molecular Class	Metabolite detected	Mass (m/z)	Adduct ion	Matrix	Identification Method	Reference
Rat	Brain- gray cerebellum	Phospholipid	16:0/16:0 PC	734.6	[M+H]+	DHB	LC-MS/MS	Hankin et al., 2010
	Brain	Phospholipid	16:0/16:0 PC	756.6	[M+Na]+
	Brain- hyppocampus	Phospholipid	16:0/16:0 PC	772.6	[M+K]+
	Brain- gray cerebellum	Phospholipid	16:0/18:1 PC	760.6	[M+H]+
	Brain- gray cerebellum	Phospholipid	18:0/22:6 PC	834.6	[M+H]+
	Brain- gray cerebellum	Phospholipid	16:0/22:6 PC	806.6	[M+H]+
	Brain- gray cerebellum	Phospholipid	20:0/22:6 PC	862.6	[M+H]+
Rat	Brain- cerebellum	Phospholipid	Glycerophosphatidylserine 22:6/22:6	878.504	[M+H]+	Nanostructure initiator	LC-MS/MS	Ivanisevic et al., 2014
Mouse	Brain- cortex and hypothalamus	Phospholipid	PS (glycerophosphoserine) 34:0	762.529	[M-H]-	DHB	LC-MS/MS and accurate mass (FT-ICR)	Angel et al., 2012
	Brain- gray matter of the cerebellum, cortex, and hypothalamus	Phospholipid	PI (glycerophosphoinositol) 36:4	857.52	[M-H]-
	Brain - gray matter and granular cells	Phospholipid	PA 40:6	747.5	[M-H]-
	Brain - gray matter and granular cells	Phospholipid	PS 36:2	786.529	[M-H]-
	Brain - gray matter and granular cells	Phospholipid	PI 38:4	885.55	[M-H]-
	Brain - granular cell layer	Phospholipid	PI 40:6	909.55	[M-H]-
	Brain - white matter and the granular cell layers	Sulfatides	sulfatide C18-OH	822.54	[M-H]-
Rat	Brain - gray matter (cerebral cortex)	Gangliosides	GM1 C18	1545.7	[M-H]-	DAN	On-tissue MS/MS	Harris et al., 2020
Rat	Brain- intermediate gray layer superior colliculus	Choline	choline	104.108	[M+H]+	BNDM	On-tissue MS/MS	Sun et al., 2020
Rat	Brain - cortex and brainstem	Choline	Acethylcholine	146.118	[M+H]+	DHB	Accurate mass (Orbitrap) and on -tissue MS/MS	Ye et al., 2013
Rat	Brain - cortex	Nucleotides	AMP	346.057	[M-H]-	BNDM	On-tissue MS/MS	Sun et al., 2020
Rat	Brain - gray matter	Phospholipid	PC 36:1 n-7	810.599	[M+Na]+	Norharmane	Ozonolysis	Paine et al., 2018
	Brain - white matter	Phospholipid	PC 36:1 n-9	810.599	[M+Na]+
Mouse	Testis - middle and inner layers tubules	Seminolipid	Seminolipid (16 : 0 / 16 : 0)	795	[M-H]-	AA	On-tissue MS/MS	Goto-Inoue et al., 2012
	Testis - middle and inner layers tubules	Seminolipid	Seminolipid (18 : 1 / 16 : 0)	821	[M-H]-
	Testis - middle and inner layers tubules	Seminolipid	Seminolipid (18 : 0 / 16 : 0)	823	[M-H]-
	Testis - Layer 2	Seminolipid	Seminolipid (14 : 0 / 16 : 0)	767	[M-H]-
	Testis - Layer 1	Seminolipid	Seminolipid (16 : 0 / 16 : 1)	793	[M-H]-
	Testis - Layer 3	Seminolipid	Seminolipid (17 : 0 / 16 : 0)	809	[M-H]-
Mouse	Testis- inside and outside the seminiferous tubules	Steroids	Testosterone (Girard-T derivative)	402.311	[M]+	CHCA	Accurate mass (FT-ICR) and on-tissue MS/MS	Shimma et al., 2016
Mouse	Testicular epididymis - connective tissues of segments 18 and 19 of the cauda	Phospholipid	PC(32:0)	772.525	[M+K]+	DHB	Accurate mass (FT-ICR)	Lagarrigue et al., 2020
	Testicular epididymis - caput (segments 6, 8, and 9 ) and corpus (segments 10 to 12)	Phospholipid	PC(34:1)	798.541	[M+K]+
	Testicular epididymis - segments 1 to 3 and 8	Phospholipid	PC(36:2)	786.6	[M+H]+
	Testicular epididymis - segments 1 to 3 and 8	Phospholipid	PC(38:5)	830.569	[M+Na]+
	Testicular epididymis - decreasing segments 4 to 15	Phospholipid	LysoPC(18:0)	546.353	[M+H]+
	Testicular epididymis - increased from segments 9 to 19	Phospholipid	LysoPC(22:4)	572.371	[M+H]+
	Testicular epididymis - different segments of the caput, corpus, last segments of the cauda	Phospholipid	LysoPC(18:2)	520.339	[M+H]+
	Testicular epididymis - different segments of the caput, corpus, last segments of the cauda	Phospholipid	LysoPC(20:4)	582.296	[M+K]+
Rat	Kidney - inner medulla, the inner stripe, the glomeruli, and the interstitial regions	Phospholipid	PE(O-36:5)	724.529	[M+H]+	DHB	Accurate mass (Orbitrap)	Bowman et al., 2020
	Kidney - tubule outer stripe of the medulla	Phospholipid	PE(O-40:8)	774.543	[M+H]+
	Kidney - tubules contained within the cortex	Phospholipid	PC(38:6)	806.57	[M+H]+
Mouse	Kidney - inner renal medulla and the renal tubules	Phospholipid	PS O-36:1	776.581	[M+H]+	Benzoylpyridine	Accurate mass (Orbitrap) and on -tissue MS/MS	Wäldchen et al., 2020
	Kidney - inner renal medulla and the renal tubules	Phospholipid	PA 36:1	701.513	[M-H]-
	Kidney - outer renal medullary interstitium regions and the glomeruli	Sphingomyeline	SM 34:1	703.575	[M+H]+
	Kidney - outer renal medullary interstitium regions and the glomeruli	Phospholipid	PE-Cer 36:1	687.544	[M-H]-
	Kidney - renal cortex	Phospholipid	PE 38:0	814.573	[M+K]+
	Kidney - renal cortex	Ceramides	SHexCer 42:2	888.623	[M-H]-
Human	Kidney - medulla and renal pelvis	Choline	choline	104.107	[M+H]+	CHCA	Accurate mass (TIMS IMS)	Neumann et al., 2020
	Kidney - medulla and renal pelvis	Tetrahydrobiopterin	sapropterin	280.081	[M+K]+
	Kidney - renal cortex	Guanidines	Argininic acid	198.088	[M+Na]+
	Kidney - medulla	Carnitines	acetylcarnitine	204.121	[M+H]+
	Kidney - medulla and renal pelvis	Phosphocholine	glycerophosphocholine	258.107	[M+H]+
DHB	DHB = 2,5-duhydroxybenzoic acid
CHCA	CHCA = alpha-Cyano-4-hydroxycinnamic acid
AA	DAN = 1,5-Diaminonaphthalene
BNDM	AA = 9-aminoacridine
DAN	BNDM = 1,1'-binaphthyl-2,2'-diamine
